# Supplementary material for: Ascodesmisrosicola sp. nov. and Talaromycesrosarhiza sp. nov., two endophytes from Rosaroxburghii in China
Source: Biodivers Data J. 2021 Dec 23;9:e70088. doi: 10.3897/BDJ.9.e70088 (PMC8718520; doi:10.3897/BDJ.9.e70088)
Supplement: XML Treatment for Ascodesmis rosicola [file BDJ.9.e70088-treatment1.xml]

<!DOCTYPE tp:taxon-treatment
  PUBLIC "-//TaxonX//DTD Taxonomic Treatment Publishing DTD v0 20100105//EN" "tax-treatment-NSO.dtd">
<tp:taxon-treatment xmlns:tp="http://www.plazi.org/taxpub"><tp:treatment-meta><mixed-citation publication-type="journal"><person-group><name><surname>Zhang</surname><given-names>Hong</given-names></name><name><surname>Wei</surname><given-names>Tian-Peng</given-names></name><name><surname>Mao</surname><given-names>Yu-Tao</given-names></name><name><surname>Ma</surname><given-names>Ming-Xia</given-names></name><name><surname>Ma</surname><given-names>Kai</given-names></name><name><surname>Shen</surname><given-names>Ying</given-names></name><name><surname>Zheng</surname><given-names>Mei-Juan</given-names></name><name><surname>Jia</surname><given-names>Wei-Yu</given-names></name><name><surname>Luo</surname><given-names>Ming-Yan</given-names></name><name><surname>Zeng</surname><given-names>Yan</given-names></name><name><surname>Jiang</surname><given-names>Yu-Lan</given-names></name><name><surname>Tao</surname><given-names>Guang-Can</given-names></name></person-group><article-title><italic><tp:taxon-name><tp:taxon-name-part taxon-name-part-type="genus" reg="Ascodesmis">Ascodesmis</tp:taxon-name-part><tp:taxon-name-part taxon-name-part-type="species" reg="rosicola">rosicola</tp:taxon-name-part></tp:taxon-name></italic> sp. nov. and <italic><tp:taxon-name><tp:taxon-name-part taxon-name-part-type="genus" reg="Talaromyces">Talaromyces</tp:taxon-name-part><tp:taxon-name-part taxon-name-part-type="species" reg="rosarhiza">rosarhiza</tp:taxon-name-part></tp:taxon-name></italic> sp. nov., two endophytes from <italic><tp:taxon-name><tp:taxon-name-part taxon-name-part-type="genus" reg="Rosa">Rosa</tp:taxon-name-part><tp:taxon-name-part taxon-name-part-type="species" reg="roxburghii">roxburghii</tp:taxon-name-part></tp:taxon-name></italic> in China</article-title><source>Biodivers Data J</source><day>23</day><month>12</month><year>2021</year><volume>9</volume><pub-id pub-id-type="doi">10.3897/BDJ.9.e70088</pub-id></mixed-citation></tp:treatment-meta><tp:nomenclature><tp:taxon-name>
            <object-id xmlns:xlink="http://www.w3.org/1999/xlink" content-type="arpha" xlink:type="simple">84EB7587-06C3-5B57-AEB1-4F6A365B8487</object-id>
            <tp:taxon-name-part taxon-name-part-type="genus">Ascodesmis</tp:taxon-name-part>
            <tp:taxon-name-part taxon-name-part-type="species">rosicola</tp:taxon-name-part>
            <object-id xmlns:xlink="http://www.w3.org/1999/xlink" xlink:type="simple" object-id-type="IndexFungorum">IF556900</object-id>
          </tp:taxon-name><tp:taxon-authority>H. Zhang &amp; Y. L. Jiang</tp:taxon-authority><tp:taxon-status xmlns:xlink="http://www.w3.org/1999/xlink" xlink:type="simple">sp. nov.</tp:taxon-status></tp:nomenclature><tp:treatment-sec sec-type="materials"><title>Materials</title><list list-type="alpha-lower" list-content="occurrences"><list-item><p><bold>Type status:</bold> <named-content xmlns:xlink="http://www.w3.org/1999/xlink" content-type="dwc:typeStatus" xlink:type="simple">Holotype</named-content>. <bold>Occurrence:</bold> catalogNumber: <named-content xmlns:xlink="http://www.w3.org/1999/xlink" content-type="dwc:catalogNumber" xlink:type="simple">GUCC 190035.1</named-content>; recordedBy: <named-content xmlns:xlink="http://www.w3.org/1999/xlink" content-type="dwc:recordedBy" xlink:type="simple">Hong Zhang</named-content>; <bold>Taxon:</bold> scientificName: <named-content xmlns:xlink="http://www.w3.org/1999/xlink" content-type="dwc:scientificName" xlink:type="simple"><italic><tp:taxon-name><tp:taxon-name-part taxon-name-part-type="genus" reg="Ascodesmis">Ascodesmis</tp:taxon-name-part><tp:taxon-name-part taxon-name-part-type="species" reg="rosicola">rosicola</tp:taxon-name-part></tp:taxon-name></italic></named-content>; kingdom: <named-content xmlns:xlink="http://www.w3.org/1999/xlink" content-type="dwc:kingdom" xlink:type="simple"><tp:taxon-name><tp:taxon-name-part taxon-name-part-type="kingdom">Fungi</tp:taxon-name-part></tp:taxon-name></named-content>; phylum: <named-content xmlns:xlink="http://www.w3.org/1999/xlink" content-type="dwc:phylum" xlink:type="simple"><tp:taxon-name><tp:taxon-name-part taxon-name-part-type="phylum">Ascomycota</tp:taxon-name-part></tp:taxon-name></named-content>; class: <named-content xmlns:xlink="http://www.w3.org/1999/xlink" content-type="dwc:class" xlink:type="simple"><tp:taxon-name><tp:taxon-name-part taxon-name-part-type="class">Pezizomycetes</tp:taxon-name-part></tp:taxon-name></named-content>; order: <named-content xmlns:xlink="http://www.w3.org/1999/xlink" content-type="dwc:order" xlink:type="simple"><tp:taxon-name><tp:taxon-name-part taxon-name-part-type="order">Pezizales</tp:taxon-name-part></tp:taxon-name></named-content>; family: <named-content xmlns:xlink="http://www.w3.org/1999/xlink" content-type="dwc:family" xlink:type="simple"><tp:taxon-name><tp:taxon-name-part taxon-name-part-type="family">Ascodesmidaceae</tp:taxon-name-part></tp:taxon-name></named-content>; genus: <named-content xmlns:xlink="http://www.w3.org/1999/xlink" content-type="dwc:genus" xlink:type="simple"><tp:taxon-name><tp:taxon-name-part taxon-name-part-type="genus">Ascodesmis</tp:taxon-name-part></tp:taxon-name></named-content>; <bold>Location:</bold> country: <named-content xmlns:xlink="http://www.w3.org/1999/xlink" content-type="dwc:country" xlink:type="simple">China</named-content>; stateProvince: <named-content xmlns:xlink="http://www.w3.org/1999/xlink" content-type="dwc:stateProvince" xlink:type="simple">Guizhou</named-content>; locality: <named-content xmlns:xlink="http://www.w3.org/1999/xlink" content-type="dwc:locality" xlink:type="simple">Guiyang</named-content>; <bold>Identification:</bold> identifiedBy: <named-content xmlns:xlink="http://www.w3.org/1999/xlink" content-type="dwc:identifiedBy" xlink:type="simple">Hong Zhang</named-content>; dateIdentified: <named-content xmlns:xlink="http://www.w3.org/1999/xlink" content-type="dwc:dateIdentified" xlink:type="simple">2021</named-content></p></list-item><list-item><p><bold>Type status:</bold> <named-content xmlns:xlink="http://www.w3.org/1999/xlink" content-type="dwc:typeStatus" xlink:type="simple">Other material</named-content>. <bold>Occurrence:</bold> catalogNumber: <named-content xmlns:xlink="http://www.w3.org/1999/xlink" content-type="dwc:catalogNumber" xlink:type="simple">GUCC 190204.1</named-content>; recordedBy: <named-content xmlns:xlink="http://www.w3.org/1999/xlink" content-type="dwc:recordedBy" xlink:type="simple">Hong Zhang</named-content>; <bold>Taxon:</bold> scientificName: <named-content xmlns:xlink="http://www.w3.org/1999/xlink" content-type="dwc:scientificName" xlink:type="simple"><italic><tp:taxon-name><tp:taxon-name-part taxon-name-part-type="genus" reg="Ascodesmis">Ascodesmis</tp:taxon-name-part><tp:taxon-name-part taxon-name-part-type="species" reg="rosicola">rosicola</tp:taxon-name-part></tp:taxon-name></italic></named-content>; kingdom: <named-content xmlns:xlink="http://www.w3.org/1999/xlink" content-type="dwc:kingdom" xlink:type="simple"><tp:taxon-name><tp:taxon-name-part taxon-name-part-type="kingdom">Fungi</tp:taxon-name-part></tp:taxon-name></named-content>; phylum: <named-content xmlns:xlink="http://www.w3.org/1999/xlink" content-type="dwc:phylum" xlink:type="simple"><tp:taxon-name><tp:taxon-name-part taxon-name-part-type="phylum">Ascomycota</tp:taxon-name-part></tp:taxon-name></named-content>; class: <named-content xmlns:xlink="http://www.w3.org/1999/xlink" content-type="dwc:class" xlink:type="simple"><tp:taxon-name><tp:taxon-name-part taxon-name-part-type="class">Pezizomycetes</tp:taxon-name-part></tp:taxon-name></named-content>; order: <named-content xmlns:xlink="http://www.w3.org/1999/xlink" content-type="dwc:order" xlink:type="simple"><tp:taxon-name><tp:taxon-name-part taxon-name-part-type="order">Pezizales</tp:taxon-name-part></tp:taxon-name></named-content>; family: <named-content xmlns:xlink="http://www.w3.org/1999/xlink" content-type="dwc:family" xlink:type="simple"><tp:taxon-name><tp:taxon-name-part taxon-name-part-type="family">Ascodesmidaceae</tp:taxon-name-part></tp:taxon-name></named-content>; genus: <named-content xmlns:xlink="http://www.w3.org/1999/xlink" content-type="dwc:genus" xlink:type="simple"><tp:taxon-name><tp:taxon-name-part taxon-name-part-type="genus">Ascodesmis</tp:taxon-name-part></tp:taxon-name></named-content>; <bold>Location:</bold> country: <named-content xmlns:xlink="http://www.w3.org/1999/xlink" content-type="dwc:country" xlink:type="simple">China</named-content>; stateProvince: <named-content xmlns:xlink="http://www.w3.org/1999/xlink" content-type="dwc:stateProvince" xlink:type="simple">Guizhou</named-content>; locality: <named-content xmlns:xlink="http://www.w3.org/1999/xlink" content-type="dwc:locality" xlink:type="simple">Guiyang</named-content>; <bold>Identification:</bold> identifiedBy: <named-content xmlns:xlink="http://www.w3.org/1999/xlink" content-type="dwc:identifiedBy" xlink:type="simple">Hong Zhang</named-content>; dateIdentified: <named-content xmlns:xlink="http://www.w3.org/1999/xlink" content-type="dwc:dateIdentified" xlink:type="simple">2021</named-content></p></list-item></list></tp:treatment-sec><tp:treatment-sec sec-type="Description"><title>Description</title><p>Endophytic fungi of <italic><tp:taxon-name><tp:taxon-name-part taxon-name-part-type="genus" reg="Rosa">R.</tp:taxon-name-part><tp:taxon-name-part taxon-name-part-type="species" reg="roxburghii">roxburghii</tp:taxon-name-part></tp:taxon-name></italic>. <bold>Asexual morph</bold> not observed. <bold>Sexual morph (Fig. <xref ref-type="fig" rid="F7141614">1</xref>)</bold>: Apothecia gregarious, superficial, sessile, 200–320 µm diameter, first hyaline, becoming brownish upon maturity. Excipulum absent. Asci broadly clavate or obovoid, with a short broad stalk or a broad base, 30.5–50.0 × 12.5–21.0 µm (av. = 38.0 × 19.0 µm, n = 30), 6–8-spored. Ascospores irregularly arranged, ellipsoid to perfectly spherical (length/breadth ratio 1.01–1.69, av. 1.32), at first hyaline, brownish upon maturity, 5.0–13.0 × 4.5–10.0 µm (av. = 10.5 × 8.0 µm, n = 30), at first smooth, later ornamented with a very variable pattern of isolated warts and spines, occasionally with a few fine connectives and one or two very obvious simple or branched ridges extending over the major part of the ascospore surface, very few without ridge. Paraphyses septate, simple and hyaline, 3.5–6.5 µm thick.</p><p>Cultural characteristics: Description based on GUCC 190035.1. On PDA, reaching 6.0–7.5 cm in diameter after 14 days of cultivation in dark at 28°C, superficial, margin irregular, white, with abundant aerial mycelium, uneven, centre and margin uplifted; reverse yellowish. On MEA, 28°C: medium sparse, circular, flat. Mycelium white, cottony, margin regular. On OA, 28°C: radial, aerial mycelium sparse, pale white, growth regular. On MEA and OA, reaching 85 mm in diameter under the same conditions.</p></tp:treatment-sec><tp:treatment-sec sec-type="Etymology"><title>Etymology</title><p>The name refers to the host plant, <italic><tp:taxon-name><tp:taxon-name-part taxon-name-part-type="genus" reg="Rosa">Rosa</tp:taxon-name-part><tp:taxon-name-part taxon-name-part-type="species" reg="roxburghii">roxburghii</tp:taxon-name-part></tp:taxon-name></italic>, from which this fungus was isolated.</p></tp:treatment-sec><tp:treatment-sec sec-type="Notes"><title>Notes</title><p><italic><tp:taxon-name><tp:taxon-name-part taxon-name-part-type="genus" reg="Ascodesmis">Ascodesmis</tp:taxon-name-part><tp:taxon-name-part taxon-name-part-type="species" reg="rosicola">rosicola</tp:taxon-name-part></tp:taxon-name></italic> is introduced as a new species, based on morphological characteristic and phylogenetic analysis. The genus <italic><tp:taxon-name><tp:taxon-name-part taxon-name-part-type="genus" reg="Ascodesmis">Ascodesmis</tp:taxon-name-part></tp:taxon-name></italic>, established by <xref ref-type="bibr" rid="B7156279">Tieghem (1876)</xref>, presently contains 13 species (<xref ref-type="bibr" rid="B7156348">Trivedi et al. 1973</xref>, <xref ref-type="bibr" rid="B7142101">Brummelen 1981</xref>, <xref ref-type="bibr" rid="B7156365">Currah 1986</xref>), but these species have no available sequence data, except <italic><tp:taxon-name><tp:taxon-name-part taxon-name-part-type="genus" reg="Ascodesmis">A.</tp:taxon-name-part><tp:taxon-name-part taxon-name-part-type="species" reg="microscopica">microscopica</tp:taxon-name-part></tp:taxon-name></italic>, <italic><tp:taxon-name><tp:taxon-name-part taxon-name-part-type="genus" reg="Ascodesmis">A.</tp:taxon-name-part><tp:taxon-name-part taxon-name-part-type="species" reg="nigricans">nigricans</tp:taxon-name-part></tp:taxon-name></italic> and <italic><tp:taxon-name><tp:taxon-name-part taxon-name-part-type="genus" reg="Ascodesmis">A.</tp:taxon-name-part><tp:taxon-name-part taxon-name-part-type="species" reg="sphaerospora">sphaerospora</tp:taxon-name-part></tp:taxon-name></italic>. In the phylogenetic analyses (Fig. <xref ref-type="fig" rid="F7141618">2</xref>), using the combined ITS, LSU and RPB2 sequence data of <tp:taxon-name><tp:taxon-name-part taxon-name-part-type="order">Pezizales</tp:taxon-name-part></tp:taxon-name>, <italic><tp:taxon-name><tp:taxon-name-part taxon-name-part-type="genus" reg="Ascodesmis">A.</tp:taxon-name-part><tp:taxon-name-part taxon-name-part-type="species" reg="rosicola">rosicola</tp:taxon-name-part></tp:taxon-name></italic> is related to <italic><tp:taxon-name><tp:taxon-name-part taxon-name-part-type="genus" reg="Ascodesmis">Ascodesmis</tp:taxon-name-part></tp:taxon-name></italic> spp. The two <italic><tp:taxon-name><tp:taxon-name-part taxon-name-part-type="genus" reg="Ascodesmis">A.</tp:taxon-name-part><tp:taxon-name-part taxon-name-part-type="species" reg="rosicola">rosicola</tp:taxon-name-part></tp:taxon-name></italic> isolates clustered with good support (BS = 94, PP = 1) and placed in a distinct clade, albeit with moderate support (BS = 61, PP = 0.92). This species shows some similarity to <italic><tp:taxon-name><tp:taxon-name-part taxon-name-part-type="genus" reg="Ascodesmis">A.</tp:taxon-name-part><tp:taxon-name-part taxon-name-part-type="species" reg="porcina">porcina</tp:taxon-name-part></tp:taxon-name></italic> in having ascospores with a conspicuously simple or branched ridge extending over the most part of the spore surface, which is well separated from other <italic><tp:taxon-name><tp:taxon-name-part taxon-name-part-type="genus" reg="Ascodesmis">Ascodesmis</tp:taxon-name-part></tp:taxon-name></italic> spp. However, <italic><tp:taxon-name><tp:taxon-name-part taxon-name-part-type="genus" reg="Ascodesmis">A.</tp:taxon-name-part><tp:taxon-name-part taxon-name-part-type="species" reg="rosicola">rosicola</tp:taxon-name-part></tp:taxon-name></italic> differs from <italic><tp:taxon-name><tp:taxon-name-part taxon-name-part-type="genus" reg="Ascodesmis">A.</tp:taxon-name-part><tp:taxon-name-part taxon-name-part-type="species" reg="porcin">porcin</tp:taxon-name-part></tp:taxon-name></italic> by its smaller asci (30.5–50.0 × 12.5–21.0 µm vs. 65–80 (–90) × 20–30 (–35) µm) and smooth surface of young ascospores (those of <italic><tp:taxon-name><tp:taxon-name-part taxon-name-part-type="genus" reg="Ascodesmis">A.</tp:taxon-name-part><tp:taxon-name-part taxon-name-part-type="species" reg="porcin">porcin</tp:taxon-name-part></tp:taxon-name></italic> are ornamented) (<xref ref-type="bibr" rid="B7142101">Brummelen 1981</xref>). Moreover, the hosts of <italic><tp:taxon-name><tp:taxon-name-part taxon-name-part-type="genus" reg="Ascodesmis">A.</tp:taxon-name-part><tp:taxon-name-part taxon-name-part-type="species" reg="rosicola">rosicola</tp:taxon-name-part></tp:taxon-name></italic> and <italic><tp:taxon-name><tp:taxon-name-part taxon-name-part-type="genus" reg="Ascodesmis">A.</tp:taxon-name-part><tp:taxon-name-part taxon-name-part-type="species" reg="porcin">porcin</tp:taxon-name-part></tp:taxon-name></italic> (from the dung of donkey, goat, peccary, pig and rat) (<xref ref-type="bibr" rid="B7142101">Brummelen 1981</xref>) were notably different.</p></tp:treatment-sec><tp:treatment-sec><!--Section generated to contain objects referenced in tp:taxon-treatment.--><fig id="F7141614" position="float" orientation="portrait"><object-id xmlns:xlink="http://www.w3.org/1999/xlink" content-type="arpha" xlink:type="simple">12D4D056-3E5F-522C-AF83-C530A5BD661C</object-id><object-id xmlns:xlink="http://www.w3.org/1999/xlink" content-type="doi" xlink:type="simple">10.3897/BDJ.9.e70088.figure1</object-id><label>Figure 1.</label><caption><p><italic><tp:taxon-name><tp:taxon-name-part taxon-name-part-type="genus" reg="Ascodesmis">Ascodesmis</tp:taxon-name-part><tp:taxon-name-part taxon-name-part-type="species" reg="rosicola">rosicola</tp:taxon-name-part></tp:taxon-name></italic> (GUCC 190035.1, holotype). <bold>A-F</bold> On PDA, MEA and OA, respectively in 14 days at 28°C (<bold>A</bold>, <bold>C</bold> and <bold>E</bold> from above, <bold>B</bold>, <bold>D</bold> and <bold>F</bold> from below); <bold>G</bold> Sexual morph on SNA; <bold>H</bold> Paraphyses; <bold>I-K</bold> Apothecium and asci; <bold>L-Q</bold> Ascospores. Scale bars: <bold>G</bold> = 0.5 mm, <bold>H-K</bold> = 20 μm, <bold>L-Q</bold> = 10 μm.</p></caption><graphic xmlns:xlink="http://www.w3.org/1999/xlink" xlink:href="bdj-09-e70088-g001.jpg" position="float" id="oo_549590.jpg" orientation="portrait" xlink:type="simple"><uri content-type="original_file" xlink:type="simple">https://binary.pensoft.net/fig/549590</uri></graphic></fig><fig id="F7141618" position="float" orientation="portrait"><object-id xmlns:xlink="http://www.w3.org/1999/xlink" content-type="arpha" xlink:type="simple">E17361AD-8B05-5868-8259-C546AD3605DB</object-id><object-id xmlns:xlink="http://www.w3.org/1999/xlink" content-type="doi" xlink:type="simple">10.3897/BDJ.9.e70088.figure2</object-id><label>Figure 2.</label><caption><p>Phylogram generated from Maximum Likelihood analysis, based on combined ITS, LSU and RPB2 sequence data. <italic><tp:taxon-name><tp:taxon-name-part taxon-name-part-type="genus" reg="Geopyxis">Geopyxis</tp:taxon-name-part><tp:taxon-name-part taxon-name-part-type="species" reg="vulcanalis">vulcanalis</tp:taxon-name-part></tp:taxon-name></italic> (KH.04.37 (FH, dupl. DBG)) is used as the outgroup taxa. Bootstrap support values for ML greater than 50% and Bayesian posterior probabilities greater than 0.90 are given near nodes (BS/PP), respectively. The novel taxon is indicated in bold and black. T: type or ex-type.</p></caption><graphic xmlns:xlink="http://www.w3.org/1999/xlink" xlink:href="bdj-09-e70088-g002.jpg" position="float" id="oo_587164.jpg" orientation="portrait" xlink:type="simple"><uri content-type="original_file" xlink:type="simple">https://binary.pensoft.net/fig/587164</uri></graphic></fig></tp:treatment-sec><ref-list><ref id="B7156279"><element-citation xmlns:xlink="http://www.w3.org/1999/xlink" publication-type="article" xlink:type="simple"><person-group person-group-type="author"><name name-style="western"><surname>Tieghem</surname><given-names>M. P. V.</given-names></name></person-group><year>1876</year><article-title>Sur le développement du fruit des <italic><tp:taxon-name><tp:taxon-name-part taxon-name-part-type="genus" reg="Ascodesmis">Ascodesmis</tp:taxon-name-part></tp:taxon-name></italic>, genre Nouveau de L'ordre des Ascomycètes</article-title><source>Bulletin de la Société Botanique de France</source><volume>23</volume><fpage>271</fpage><lpage>279</lpage><pub-id pub-id-type="doi">10.1080/00378941.1876.10825668</pub-id></element-citation></ref><ref id="B7156348"><element-citation xmlns:xlink="http://www.w3.org/1999/xlink" publication-type="article" xlink:type="simple"><person-group person-group-type="author"><name name-style="western"><surname>Trivedi</surname><given-names>B. S.</given-names></name><name name-style="western"><surname>Chaturvedi</surname><given-names>S. K.</given-names></name><name name-style="western"><surname>Verma</surname><given-names>C. L.</given-names></name></person-group><year>1973</year><article-title>A new fossil fungus <italic><tp:taxon-name><tp:taxon-name-part taxon-name-part-type="genus" reg="Ascodemisites">Ascodemisites</tp:taxon-name-part><tp:taxon-name-part taxon-name-part-type="species" reg="malayensis">malayensis</tp:taxon-name-part></tp:taxon-name></italic> gen. et sp. nov. from tertiary coals of Malaya</article-title><source>Geophytology</source><volume>3</volume><fpage>126</fpage><lpage>129</lpage></element-citation></ref><ref id="B7142101"><element-citation xmlns:xlink="http://www.w3.org/1999/xlink" publication-type="article" xlink:type="simple"><person-group person-group-type="author"><name name-style="western"><surname>Brummelen</surname><given-names>J. V.</given-names></name></person-group><year>1981</year><article-title>The genus <italic><tp:taxon-name><tp:taxon-name-part taxon-name-part-type="genus" reg="Ascodesmis">Ascodesmis</tp:taxon-name-part></tp:taxon-name></italic> (<tp:taxon-name><tp:taxon-name-part taxon-name-part-type="order">Pezizales</tp:taxon-name-part></tp:taxon-name>, <tp:taxon-name><tp:taxon-name-part taxon-name-part-type="class">Ascomycetes</tp:taxon-name-part></tp:taxon-name>)</article-title><source>Persoonia</source><volume>11</volume><issue>3</issue><fpage>333</fpage><lpage>358</lpage></element-citation></ref><ref id="B7156365"><element-citation xmlns:xlink="http://www.w3.org/1999/xlink" publication-type="article" xlink:type="simple"><person-group person-group-type="author"><name name-style="western"><surname>Currah</surname><given-names>R.</given-names></name></person-group><year>1986</year><article-title>A new species of <italic><tp:taxon-name><tp:taxon-name-part taxon-name-part-type="genus" reg="Ascodesmis">Ascodesmis</tp:taxon-name-part></tp:taxon-name></italic> from Alberta</article-title><source>Mycologia</source><volume>78</volume><issue>2</issue><fpage>198</fpage><lpage>201</lpage><pub-id pub-id-type="doi">10.1080/00275514.1986.12025230</pub-id></element-citation></ref></ref-list></tp:taxon-treatment>
