# Supplementary material for: Ascodesmisrosicola sp. nov. and Talaromycesrosarhiza sp. nov., two endophytes from Rosaroxburghii in China
Source: Biodivers Data J. 2021 Dec 23;9:e70088. doi: 10.3897/BDJ.9.e70088 (PMC8718520; doi:10.3897/BDJ.9.e70088)
Supplement: XML Treatment for Talaromyces rosarhiza [file BDJ.9.e70088-treatment2.xml]

<!DOCTYPE tp:taxon-treatment
  PUBLIC "-//TaxonX//DTD Taxonomic Treatment Publishing DTD v0 20100105//EN" "tax-treatment-NSO.dtd">
<tp:taxon-treatment xmlns:tp="http://www.plazi.org/taxpub"><tp:treatment-meta><mixed-citation publication-type="journal"><person-group><name><surname>Zhang</surname><given-names>Hong</given-names></name><name><surname>Wei</surname><given-names>Tian-Peng</given-names></name><name><surname>Mao</surname><given-names>Yu-Tao</given-names></name><name><surname>Ma</surname><given-names>Ming-Xia</given-names></name><name><surname>Ma</surname><given-names>Kai</given-names></name><name><surname>Shen</surname><given-names>Ying</given-names></name><name><surname>Zheng</surname><given-names>Mei-Juan</given-names></name><name><surname>Jia</surname><given-names>Wei-Yu</given-names></name><name><surname>Luo</surname><given-names>Ming-Yan</given-names></name><name><surname>Zeng</surname><given-names>Yan</given-names></name><name><surname>Jiang</surname><given-names>Yu-Lan</given-names></name><name><surname>Tao</surname><given-names>Guang-Can</given-names></name></person-group><article-title><italic><tp:taxon-name><tp:taxon-name-part taxon-name-part-type="genus" reg="Ascodesmis">Ascodesmis</tp:taxon-name-part><tp:taxon-name-part taxon-name-part-type="species" reg="rosicola">rosicola</tp:taxon-name-part></tp:taxon-name></italic> sp. nov. and <italic><tp:taxon-name><tp:taxon-name-part taxon-name-part-type="genus" reg="Talaromyces">Talaromyces</tp:taxon-name-part><tp:taxon-name-part taxon-name-part-type="species" reg="rosarhiza">rosarhiza</tp:taxon-name-part></tp:taxon-name></italic> sp. nov., two endophytes from <italic><tp:taxon-name><tp:taxon-name-part taxon-name-part-type="genus" reg="Rosa">Rosa</tp:taxon-name-part><tp:taxon-name-part taxon-name-part-type="species" reg="roxburghii">roxburghii</tp:taxon-name-part></tp:taxon-name></italic> in China</article-title><source>Biodivers Data J</source><day>23</day><month>12</month><year>2021</year><volume>9</volume><pub-id pub-id-type="doi">10.3897/BDJ.9.e70088</pub-id></mixed-citation></tp:treatment-meta><tp:nomenclature><tp:taxon-name>
            <object-id xmlns:xlink="http://www.w3.org/1999/xlink" content-type="arpha" xlink:type="simple">3D225F1A-55E7-5704-897A-D2ACAF5C22F0</object-id>
            <tp:taxon-name-part taxon-name-part-type="genus">Talaromyces</tp:taxon-name-part>
            <tp:taxon-name-part taxon-name-part-type="species">rosarhiza</tp:taxon-name-part>
            <object-id xmlns:xlink="http://www.w3.org/1999/xlink" xlink:type="simple" object-id-type="IndexFungorum">IF556981</object-id>
          </tp:taxon-name><tp:taxon-authority>H. Zhang &amp; Y. L. Jiang</tp:taxon-authority><tp:taxon-status xmlns:xlink="http://www.w3.org/1999/xlink" xlink:type="simple">sp. nov.</tp:taxon-status></tp:nomenclature><tp:treatment-sec sec-type="materials"><title>Materials</title><list list-type="alpha-lower" list-content="occurrences"><list-item><p><bold>Type status:</bold> <named-content xmlns:xlink="http://www.w3.org/1999/xlink" content-type="dwc:typeStatus" xlink:type="simple">Holotype</named-content>. <bold>Occurrence:</bold> catalogNumber: <named-content xmlns:xlink="http://www.w3.org/1999/xlink" content-type="dwc:catalogNumber" xlink:type="simple">GUCC 190040.1</named-content>; recordedBy: <named-content xmlns:xlink="http://www.w3.org/1999/xlink" content-type="dwc:recordedBy" xlink:type="simple">Hong Zhang</named-content>; <bold>Taxon:</bold> scientificName: <named-content xmlns:xlink="http://www.w3.org/1999/xlink" content-type="dwc:scientificName" xlink:type="simple"><italic><tp:taxon-name><tp:taxon-name-part taxon-name-part-type="genus" reg="Talaromyces">Talaromyces</tp:taxon-name-part><tp:taxon-name-part taxon-name-part-type="species" reg="rosarhiza">rosarhiza</tp:taxon-name-part></tp:taxon-name></italic></named-content>; kingdom: <named-content xmlns:xlink="http://www.w3.org/1999/xlink" content-type="dwc:kingdom" xlink:type="simple"><tp:taxon-name><tp:taxon-name-part taxon-name-part-type="kingdom">Fungi</tp:taxon-name-part></tp:taxon-name></named-content>; phylum: <named-content xmlns:xlink="http://www.w3.org/1999/xlink" content-type="dwc:phylum" xlink:type="simple"><tp:taxon-name><tp:taxon-name-part taxon-name-part-type="phylum">Ascomycota</tp:taxon-name-part></tp:taxon-name></named-content>; class: <named-content xmlns:xlink="http://www.w3.org/1999/xlink" content-type="dwc:class" xlink:type="simple"><tp:taxon-name><tp:taxon-name-part taxon-name-part-type="class">Eurotiomycetes</tp:taxon-name-part></tp:taxon-name></named-content>; order: <named-content xmlns:xlink="http://www.w3.org/1999/xlink" content-type="dwc:order" xlink:type="simple"><tp:taxon-name><tp:taxon-name-part taxon-name-part-type="order">Eurotiales</tp:taxon-name-part></tp:taxon-name></named-content>; family: <named-content xmlns:xlink="http://www.w3.org/1999/xlink" content-type="dwc:family" xlink:type="simple"><tp:taxon-name><tp:taxon-name-part taxon-name-part-type="family">Trichocomaceae</tp:taxon-name-part></tp:taxon-name></named-content>; genus: <named-content xmlns:xlink="http://www.w3.org/1999/xlink" content-type="dwc:genus" xlink:type="simple"><tp:taxon-name><tp:taxon-name-part taxon-name-part-type="genus">Talaromyces</tp:taxon-name-part></tp:taxon-name></named-content>; <bold>Location:</bold> country: <named-content xmlns:xlink="http://www.w3.org/1999/xlink" content-type="dwc:country" xlink:type="simple">China</named-content>; stateProvince: <named-content xmlns:xlink="http://www.w3.org/1999/xlink" content-type="dwc:stateProvince" xlink:type="simple">Guizhou</named-content>; locality: <named-content xmlns:xlink="http://www.w3.org/1999/xlink" content-type="dwc:locality" xlink:type="simple">Guiyang</named-content>; <bold>Identification:</bold> identifiedBy: <named-content xmlns:xlink="http://www.w3.org/1999/xlink" content-type="dwc:identifiedBy" xlink:type="simple">Hong Zhang</named-content>; dateIdentified: <named-content xmlns:xlink="http://www.w3.org/1999/xlink" content-type="dwc:dateIdentified" xlink:type="simple">2021</named-content></p></list-item><list-item><p><bold>Type status:</bold> <named-content xmlns:xlink="http://www.w3.org/1999/xlink" content-type="dwc:typeStatus" xlink:type="simple">Other material</named-content>. <bold>Occurrence:</bold> catalogNumber: <named-content xmlns:xlink="http://www.w3.org/1999/xlink" content-type="dwc:catalogNumber" xlink:type="simple">GUCC 197011.1</named-content>; recordedBy: <named-content xmlns:xlink="http://www.w3.org/1999/xlink" content-type="dwc:recordedBy" xlink:type="simple">Hong Zhang</named-content>; <bold>Taxon:</bold> scientificName: <named-content xmlns:xlink="http://www.w3.org/1999/xlink" content-type="dwc:scientificName" xlink:type="simple"><italic><tp:taxon-name><tp:taxon-name-part taxon-name-part-type="genus" reg="Talaromyces">Talaromyces</tp:taxon-name-part><tp:taxon-name-part taxon-name-part-type="species" reg="rosarhiza">rosarhiza</tp:taxon-name-part></tp:taxon-name></italic></named-content>; kingdom: <named-content xmlns:xlink="http://www.w3.org/1999/xlink" content-type="dwc:kingdom" xlink:type="simple"><tp:taxon-name><tp:taxon-name-part taxon-name-part-type="kingdom">Fungi</tp:taxon-name-part></tp:taxon-name></named-content>; phylum: <named-content xmlns:xlink="http://www.w3.org/1999/xlink" content-type="dwc:phylum" xlink:type="simple"><tp:taxon-name><tp:taxon-name-part taxon-name-part-type="phylum">Ascomycota</tp:taxon-name-part></tp:taxon-name></named-content>; class: <named-content xmlns:xlink="http://www.w3.org/1999/xlink" content-type="dwc:class" xlink:type="simple"><tp:taxon-name><tp:taxon-name-part taxon-name-part-type="class">Eurotiomycetes</tp:taxon-name-part></tp:taxon-name></named-content>; order: <named-content xmlns:xlink="http://www.w3.org/1999/xlink" content-type="dwc:order" xlink:type="simple"><tp:taxon-name><tp:taxon-name-part taxon-name-part-type="order">Eurotiales</tp:taxon-name-part></tp:taxon-name></named-content>; family: <named-content xmlns:xlink="http://www.w3.org/1999/xlink" content-type="dwc:family" xlink:type="simple"><tp:taxon-name><tp:taxon-name-part taxon-name-part-type="family">Trichocomaceae</tp:taxon-name-part></tp:taxon-name></named-content>; genus: <named-content xmlns:xlink="http://www.w3.org/1999/xlink" content-type="dwc:genus" xlink:type="simple"><tp:taxon-name><tp:taxon-name-part taxon-name-part-type="genus">Talaromyces</tp:taxon-name-part></tp:taxon-name></named-content>; <bold>Location:</bold> country: <named-content xmlns:xlink="http://www.w3.org/1999/xlink" content-type="dwc:country" xlink:type="simple">China</named-content>; stateProvince: <named-content xmlns:xlink="http://www.w3.org/1999/xlink" content-type="dwc:stateProvince" xlink:type="simple">Guizhou</named-content>; locality: <named-content xmlns:xlink="http://www.w3.org/1999/xlink" content-type="dwc:locality" xlink:type="simple">Guiyang</named-content>; <bold>Identification:</bold> identifiedBy: <named-content xmlns:xlink="http://www.w3.org/1999/xlink" content-type="dwc:identifiedBy" xlink:type="simple">Hong Zhang</named-content>; dateIdentified: <named-content xmlns:xlink="http://www.w3.org/1999/xlink" content-type="dwc:dateIdentified" xlink:type="simple">2021</named-content></p></list-item></list></tp:treatment-sec><tp:treatment-sec sec-type="Description"><title>Description</title><p>Endophyte of <italic><tp:taxon-name><tp:taxon-name-part taxon-name-part-type="genus" reg="Rosa">R.</tp:taxon-name-part><tp:taxon-name-part taxon-name-part-type="species" reg="roxburghii">roxburghii</tp:taxon-name-part></tp:taxon-name></italic>. <bold>Sexual morph</bold> not observed. <bold>Asexual morph</bold> (Fig. <xref ref-type="fig" rid="F7141626">3</xref>): Mycelium superficial, pale brown, septate, branched. Conidiophores monoverticillate and biverticillate, a minor proportion terverticillate, macronematous, mostly straight, smooth, branched, thick-walled. For biverticillate conidiophores, metulae 2–3, appressed or divergent, 6.0–14.5 × 1.5–3.0 µm (av. = 10.5 × 2.5 µm, n = 30); phialides ampulliform, tapering into very thin neck, 2–3 per metula, 6.5–15.0 × 1.5–3.5 µm (av. = 10.0 × 2.5 µm, n = 30). For monoverticillate ones, phialides 1–6, ampulliform, tapering into very thin neck, 10.5–16.0 × 2.5–4.0 µm (av. = 12.5 × 3.0 µm, n = 30), conidia subglobose to ellipsoidal, smooth-walled, 2.5–4.0 × 2.0–3.0 µm (av. = 3.0 × 2.5 µm, n = 30).</p><p>Cultural characteristics: Description based on GUCC 190040.1. On PDA, reaching 50 mm in diameter after 14 days of cultivation in dark at 28°C; moderately deep, slightly sulcate, flat; margin entire, mycelium white. On OA, reaching 42 mm in diameter under the same conditions, low, flat; margin low, entire; mycelium white; velvety; abundant sporulation; conidia en masse dark olive green. On MEA 28°C, 14 days: reaching 12 mm; raised; margin low, flat, entire; mycelium white; floccose to velvety; abundant sporulation, conidia en masse dull green; soluble pigments absent; exudates absent; reverse greyish orange.</p></tp:treatment-sec><tp:treatment-sec sec-type="Etymology"><title>Etymology</title><p>The word "rosarhiza" originated from “rosa” referring to the host plant, <italic><tp:taxon-name><tp:taxon-name-part taxon-name-part-type="genus" reg="Rosa">Rosa</tp:taxon-name-part><tp:taxon-name-part taxon-name-part-type="species" reg="roxburghii">roxburghii</tp:taxon-name-part></tp:taxon-name></italic> and “rhiza” referring to root, from which this fungus was isolated.</p></tp:treatment-sec><tp:treatment-sec sec-type="Notes"><title>Notes</title><p><italic><tp:taxon-name><tp:taxon-name-part taxon-name-part-type="genus" reg="Talaromyces">Talaromyces</tp:taxon-name-part><tp:taxon-name-part taxon-name-part-type="species" reg="rosarhiza">rosarhiza</tp:taxon-name-part></tp:taxon-name></italic> is described as a new species, based on morphology and phylogenetic analyses. Phylogenetic analysis (Fig. <xref ref-type="fig" rid="F7141630">4</xref>) was carried out using combined ITS, BenA, CaM and RPB2 sequence data. Clustered together with <italic><tp:taxon-name><tp:taxon-name-part taxon-name-part-type="genus" reg="Talaromyces">T.</tp:taxon-name-part><tp:taxon-name-part taxon-name-part-type="species" reg="francoae">francoae</tp:taxon-name-part></tp:taxon-name></italic>, <italic><tp:taxon-name><tp:taxon-name-part taxon-name-part-type="genus" reg="Talaromyces">T.</tp:taxon-name-part><tp:taxon-name-part taxon-name-part-type="species" reg="kendrickii">kendrickii</tp:taxon-name-part></tp:taxon-name></italic>, <italic><tp:taxon-name><tp:taxon-name-part taxon-name-part-type="genus" reg="Talaromyces">T.</tp:taxon-name-part><tp:taxon-name-part taxon-name-part-type="species" reg="mangshanicus">mangshanicus</tp:taxon-name-part></tp:taxon-name></italic>, <italic><tp:taxon-name><tp:taxon-name-part taxon-name-part-type="genus" reg="Talaromyces">T.</tp:taxon-name-part><tp:taxon-name-part taxon-name-part-type="species" reg="qii">qii</tp:taxon-name-part></tp:taxon-name></italic> and <italic><tp:taxon-name><tp:taxon-name-part taxon-name-part-type="genus" reg="Talaromyces">T.</tp:taxon-name-part><tp:taxon-name-part taxon-name-part-type="species" reg="thailandensis">thailandensis</tp:taxon-name-part></tp:taxon-name></italic> and belonged to section <tp:taxon-name><tp:taxon-name-part taxon-name-part-type="genus" reg="Talaromyces"/><tp:taxon-name-part taxon-name-part-type="section" reg="Talaromyces">Talaromyces</tp:taxon-name-part></tp:taxon-name>. The two <italic><tp:taxon-name><tp:taxon-name-part taxon-name-part-type="genus" reg="Talaromyces">T.</tp:taxon-name-part><tp:taxon-name-part taxon-name-part-type="species" reg="rosarhiza">rosarhiza</tp:taxon-name-part></tp:taxon-name></italic> isolates clustered with strong support (BS = 100, PP = 1) and closely related to <italic><tp:taxon-name><tp:taxon-name-part taxon-name-part-type="genus" reg="Talaromyces">T.</tp:taxon-name-part><tp:taxon-name-part taxon-name-part-type="species" reg="francoae">francoae</tp:taxon-name-part></tp:taxon-name></italic>, but located in a distinct clade with good support (BS = 90, PP = 1). Detailed morphological differences between <italic><tp:taxon-name><tp:taxon-name-part taxon-name-part-type="genus" reg="Talaromyces">T.</tp:taxon-name-part><tp:taxon-name-part taxon-name-part-type="species" reg="rosarhiza">rosarhiza</tp:taxon-name-part></tp:taxon-name></italic> and its related taxa are summarised in Table <xref ref-type="table" rid="T7141611">4</xref> (<xref ref-type="bibr" rid="B7142258">Yilmaz et al. 2016</xref>, <xref ref-type="bibr" rid="B7142119">Visagie et al. 2015</xref>, <xref ref-type="bibr" rid="B7142140">Wang et al. 2017</xref>, <xref ref-type="bibr" rid="B7142131">Wang et al. 2016</xref>, <xref ref-type="bibr" rid="B7141889">Manoch et al. 2013</xref>). <italic><tp:taxon-name><tp:taxon-name-part taxon-name-part-type="genus" reg="Talaromyces">Talaromyces</tp:taxon-name-part><tp:taxon-name-part taxon-name-part-type="species" reg="rosarhiza">rosarhiza</tp:taxon-name-part></tp:taxon-name></italic> can be distinguished from <italic><tp:taxon-name><tp:taxon-name-part taxon-name-part-type="genus" reg="Talaromyces">T.</tp:taxon-name-part><tp:taxon-name-part taxon-name-part-type="species" reg="francoae">francoae</tp:taxon-name-part></tp:taxon-name></italic> by its monoverticillate and biverticillate conidiophores (while <italic><tp:taxon-name><tp:taxon-name-part taxon-name-part-type="genus" reg="Talaromyces">T.</tp:taxon-name-part><tp:taxon-name-part taxon-name-part-type="species" reg="francoae">francoae</tp:taxon-name-part></tp:taxon-name></italic> biverticillate), number of metulae per verticil (2–3 vs. 3–6), number of phialides per metulae (2–3 vs. 3–6), conidia shape (ellipsoidal vs. globose) and conidial wall (smooth vs. verrucose, rough) (<xref ref-type="bibr" rid="B7142258">Yilmaz et al. 2016</xref>).</p></tp:treatment-sec><tp:treatment-sec><!--Section generated to contain objects referenced in tp:taxon-treatment.--><fig id="F7141626" position="float" orientation="portrait"><object-id xmlns:xlink="http://www.w3.org/1999/xlink" content-type="arpha" xlink:type="simple">EA1CF633-6367-546F-B2D4-908746DE4DE4</object-id><object-id xmlns:xlink="http://www.w3.org/1999/xlink" content-type="doi" xlink:type="simple">10.3897/BDJ.9.e70088.figure3</object-id><label>Figure 3.</label><caption><p><italic><tp:taxon-name><tp:taxon-name-part taxon-name-part-type="genus" reg="Talaromyces">Talaromyces</tp:taxon-name-part><tp:taxon-name-part taxon-name-part-type="species" reg="rosarhiza">rosarhiza</tp:taxon-name-part></tp:taxon-name></italic> (GUCC 190040.1, holotype). <bold>A-F</bold> On PDA, OA and MEA, respectively in 14 days at 28°C (<bold>A</bold>, <bold>C</bold> and <bold>E</bold> from above; <bold>B</bold>, <bold>D</bold> and <bold>F</bold> from below); <bold>G-M</bold> Asexual morph on OA (<bold>G-L</bold> Conidiophores; <bold>M</bold> Conidia). Scale bars: <bold>G-I</bold> = 20 μm, <bold>J-M</bold> = 10 μm.</p></caption><graphic xmlns:xlink="http://www.w3.org/1999/xlink" xlink:href="bdj-09-e70088-g003.jpg" position="float" id="oo_549594.jpg" orientation="portrait" xlink:type="simple"><uri content-type="original_file" xlink:type="simple">https://binary.pensoft.net/fig/549594</uri></graphic></fig><fig id="F7141630" position="float" orientation="portrait"><object-id xmlns:xlink="http://www.w3.org/1999/xlink" content-type="arpha" xlink:type="simple">C71E6C2E-942D-58FB-9656-CF78F9460A9F</object-id><object-id xmlns:xlink="http://www.w3.org/1999/xlink" content-type="doi" xlink:type="simple">10.3897/BDJ.9.e70088.figure4</object-id><label>Figure 4.</label><caption><p>Phylogram generated from Maximum Likelihood analysis, based on combined ITS, BenA, CaM and RPB2 sequence data. <italic><tp:taxon-name><tp:taxon-name-part taxon-name-part-type="genus" reg="Trichocoma">Trichocoma</tp:taxon-name-part><tp:taxon-name-part taxon-name-part-type="species" reg="paradoxa">paradoxa</tp:taxon-name-part></tp:taxon-name></italic> (CBS 788.83) is used as the outgroup taxa. Bootstrap support values for ML greater than 50% and Bayesian posterior probabilities greater than 0.90 are given near nodes (BS/PP), respectively. The new taxon is indicated in bold and black. T: type or ex-type.</p></caption><graphic xmlns:xlink="http://www.w3.org/1999/xlink" xlink:href="bdj-09-e70088-g004.jpg" position="float" id="oo_549595.jpg" orientation="portrait" xlink:type="simple"><uri content-type="original_file" xlink:type="simple">https://binary.pensoft.net/fig/549595</uri></graphic></fig><table-wrap id="T7141611" position="float" orientation="portrait"><label>Table 4.</label><caption><p>Morphological comparisons between <italic><tp:taxon-name><tp:taxon-name-part taxon-name-part-type="genus" reg="Talaromyces">Talaromyces</tp:taxon-name-part><tp:taxon-name-part taxon-name-part-type="species" reg="rosarhiza">rosarhiza</tp:taxon-name-part></tp:taxon-name></italic> and its allies.</p></caption><table rules="all" border="0"><tbody><tr><td rowspan="1" colspan="1">Species</td><td rowspan="1" colspan="1">Conidiophores pattern</td><td rowspan="1" colspan="1">No. of metulae per verticil</td><td rowspan="1" colspan="1">Metulae size (μm)</td><td rowspan="1" colspan="1">No. of phialides per metulae</td><td rowspan="1" colspan="1">Phialides size (μm)</td><td rowspan="1" colspan="1">Conidia shape</td><td rowspan="1" colspan="1">Conidial walls</td><td rowspan="1" colspan="1">Conidia size (μm)</td></tr><tr><td rowspan="1" colspan="1">
              <bold><italic><tp:taxon-name><tp:taxon-name-part taxon-name-part-type="genus" reg="Talaromyces">T.</tp:taxon-name-part><tp:taxon-name-part taxon-name-part-type="species" reg="rosarhiza">rosarhiza</tp:taxon-name-part></tp:taxon-name></italic> sp. nov.</bold>
            </td><td rowspan="1" colspan="1">Monoverticillate and biverticillate</td><td rowspan="1" colspan="1">2–3</td><td rowspan="1" colspan="1">6.0–14.5 × 2.0–3.0</td><td rowspan="1" colspan="1">2-3</td><td rowspan="1" colspan="1">6.5–15.0 × 1.5–3.5</td><td rowspan="1" colspan="1">Ellipsoidal</td><td rowspan="1" colspan="1">Smooth</td><td rowspan="1" colspan="1">2.5–3.5 × 2.0 –3.0</td></tr><tr><td rowspan="1" colspan="1">
              <italic>
                <tp:taxon-name><tp:taxon-name-part taxon-name-part-type="genus" reg="Talaromyces">T.</tp:taxon-name-part><tp:taxon-name-part taxon-name-part-type="species" reg="francoae">francoae</tp:taxon-name-part></tp:taxon-name>
              </italic>
            </td><td rowspan="1" colspan="1">Biverticillate</td><td rowspan="1" colspan="1">3-6</td><td rowspan="1" colspan="1">8–13 × 2.5–4.5</td><td rowspan="1" colspan="1">3–6</td><td rowspan="1" colspan="1">8.5–12 × 2.5–4</td><td rowspan="1" colspan="1">Globose</td><td rowspan="1" colspan="1">Verrucose, rough</td><td rowspan="1" colspan="1">2.5–4 × 2.5–4</td></tr><tr><td rowspan="1" colspan="1">
              <italic>
                <tp:taxon-name><tp:taxon-name-part taxon-name-part-type="genus" reg="Talaromyces">T.</tp:taxon-name-part><tp:taxon-name-part taxon-name-part-type="species" reg="kendrickii">kendrickii</tp:taxon-name-part></tp:taxon-name>
              </italic>
            </td><td rowspan="1" colspan="1">Biverticillate</td><td rowspan="1" colspan="1">3–8</td><td rowspan="1" colspan="1">10–13 × 3–4</td><td rowspan="1" colspan="1">3–5</td><td rowspan="1" colspan="1">9–12 × 2.5– 3.5</td><td rowspan="1" colspan="1">Subglobose</td><td rowspan="1" colspan="1">Roughened</td><td rowspan="1" colspan="1">2.5–3 × 2.5–3</td></tr><tr><td rowspan="1" colspan="1">
              <italic>
                <tp:taxon-name><tp:taxon-name-part taxon-name-part-type="genus" reg="Talaromyces">T.</tp:taxon-name-part><tp:taxon-name-part taxon-name-part-type="species" reg="mangshanicus">mangshanicus</tp:taxon-name-part></tp:taxon-name>
              </italic>
            </td><td rowspan="1" colspan="1">Biverticillate</td><td rowspan="1" colspan="1">3–6</td><td rowspan="1" colspan="1">11–13.5 × 4–5</td><td rowspan="1" colspan="1">3–6</td><td rowspan="1" colspan="1">10.5–13.5 × 3.5–4.5</td><td rowspan="1" colspan="1">Subglobose to ellipsoidal</td><td rowspan="1" colspan="1">Echinulate</td><td rowspan="1" colspan="1">4.5–5.5 × 4–5</td></tr><tr><td rowspan="1" colspan="1">
              <italic>
                <tp:taxon-name><tp:taxon-name-part taxon-name-part-type="genus" reg="Talaromyces">T.</tp:taxon-name-part><tp:taxon-name-part taxon-name-part-type="species" reg="qii">qii</tp:taxon-name-part></tp:taxon-name>
              </italic>
            </td><td rowspan="1" colspan="1">Biverticillate</td><td rowspan="1" colspan="1">4–6</td><td rowspan="1" colspan="1">7–11 × 2.5–3</td><td rowspan="1" colspan="1">2–4</td><td rowspan="1" colspan="1">7–9×2–2.5</td><td rowspan="1" colspan="1">Ovoid to subglobose</td><td rowspan="1" colspan="1">Echinulate</td><td rowspan="1" colspan="1">3–3.5</td></tr><tr><td rowspan="1" colspan="1">
              <italic>
                <tp:taxon-name><tp:taxon-name-part taxon-name-part-type="genus" reg="Talaromyces">T.</tp:taxon-name-part><tp:taxon-name-part taxon-name-part-type="species" reg="thailandensis">thailandensis</tp:taxon-name-part></tp:taxon-name>
              </italic>
            </td><td rowspan="1" colspan="1">Biverticillate</td><td rowspan="1" colspan="1">3–5</td><td rowspan="1" colspan="1">7.2–10.9 × 2.2–3.4</td><td rowspan="1" colspan="1">3–7</td><td rowspan="1" colspan="1">11.5–13.7 × 1.5–2.4</td><td rowspan="1" colspan="1">Subglobose to ellipsoidal</td><td rowspan="1" colspan="1">Smooth</td><td rowspan="1" colspan="1">1.8–2.4 × 1.7 –2.3</td></tr></tbody></table></table-wrap></tp:treatment-sec><ref-list><ref id="B7142258"><element-citation xmlns:xlink="http://www.w3.org/1999/xlink" publication-type="article" xlink:type="simple"><person-group person-group-type="author"><name name-style="western"><surname>Yilmaz</surname><given-names>Neriman</given-names></name><name name-style="western"><surname>López-Quintero</surname><given-names>C. A.</given-names></name><name name-style="western"><surname>Vasco-Palacios</surname><given-names>A. M.</given-names></name><name name-style="western"><surname>Frisvad</surname><given-names>J. C.</given-names></name><name name-style="western"><surname>Theelen</surname><given-names>Bart</given-names></name><name name-style="western"><surname>Boekhout</surname><given-names>Teun</given-names></name><name name-style="western"><surname>Samson</surname><given-names>R. A.</given-names></name><name name-style="western"><surname>Houbraken</surname><given-names>Jos</given-names></name></person-group><year>2016</year><article-title>Four novel <italic><tp:taxon-name><tp:taxon-name-part taxon-name-part-type="genus" reg="Talaromyces">Talaromyces</tp:taxon-name-part></tp:taxon-name></italic> species isolated from leaf litter from Colombian Amazon rain forests</article-title><source>Mycological Progress</source><volume>15</volume><issue>10</issue><fpage>1041</fpage><lpage>1056</lpage><pub-id pub-id-type="doi">10.1007/s11557-016-1227-3</pub-id></element-citation></ref><ref id="B7142119"><element-citation xmlns:xlink="http://www.w3.org/1999/xlink" publication-type="article" xlink:type="simple"><person-group person-group-type="author"><name name-style="western"><surname>Visagie</surname><given-names>C. M.</given-names></name><name name-style="western"><surname>Yilmaz</surname><given-names>Neriman</given-names></name><name name-style="western"><surname>Frisvad</surname><given-names>J. C.</given-names></name><name name-style="western"><surname>Houbraken</surname><given-names>Jos</given-names></name><name name-style="western"><surname>Seifert</surname><given-names>K. A.</given-names></name><name name-style="western"><surname>Samson</surname><given-names>R. A.</given-names></name><name name-style="western"><surname>Jacobs</surname><given-names>Karin</given-names></name></person-group><year>2015</year><article-title>Five new <italic><tp:taxon-name><tp:taxon-name-part taxon-name-part-type="genus" reg="Talaromyces">Talaromyces</tp:taxon-name-part></tp:taxon-name></italic> species with ampulliform-like phialides and globose rough walled conidia resembling <italic><tp:taxon-name><tp:taxon-name-part taxon-name-part-type="genus" reg="Talaromyces">T.</tp:taxon-name-part><tp:taxon-name-part taxon-name-part-type="species" reg="verruculosus">verruculosus</tp:taxon-name-part></tp:taxon-name></italic></article-title><source>Mycoscience</source><volume>56</volume><fpage>486</fpage><lpage>502</lpage><pub-id pub-id-type="doi">10.1016/j.myc.2015.02.005</pub-id></element-citation></ref><ref id="B7142140"><element-citation xmlns:xlink="http://www.w3.org/1999/xlink" publication-type="article" xlink:type="simple"><person-group person-group-type="author"><name name-style="western"><surname>Wang</surname><given-names>X. C.</given-names></name><name name-style="western"><surname>Chen</surname><given-names>Kai</given-names></name><name name-style="western"><surname>Qin</surname><given-names>W. T.</given-names></name><name name-style="western"><surname>Zhuang</surname><given-names>W. Y.</given-names></name></person-group><year>2017</year><article-title><italic><tp:taxon-name><tp:taxon-name-part taxon-name-part-type="genus" reg="Talaromyces">Talaromyces</tp:taxon-name-part><tp:taxon-name-part taxon-name-part-type="species" reg="heiheensis">heiheensis</tp:taxon-name-part></tp:taxon-name></italic> and <italic><tp:taxon-name><tp:taxon-name-part taxon-name-part-type="genus" reg="Talaromyces">T.</tp:taxon-name-part><tp:taxon-name-part taxon-name-part-type="species" reg="mangshanicus">mangshanicus</tp:taxon-name-part></tp:taxon-name></italic>, two new species from China</article-title><source>Mycological Progress</source><volume>16</volume><fpage>73</fpage><lpage>81</lpage><pub-id pub-id-type="doi">10.1007/s11557-016-1251-3</pub-id></element-citation></ref><ref id="B7142131"><element-citation xmlns:xlink="http://www.w3.org/1999/xlink" publication-type="article" xlink:type="simple"><person-group person-group-type="author"><name name-style="western"><surname>Wang</surname><given-names>Q. M.</given-names></name><name name-style="western"><surname>Zhang</surname><given-names>Y. H.</given-names></name><name name-style="western"><surname>Wang</surname><given-names>Bo</given-names></name><name name-style="western"><surname>Wang</surname><given-names>Long</given-names></name></person-group><year>2016</year><article-title><italic><tp:taxon-name><tp:taxon-name-part taxon-name-part-type="genus" reg="Talaromyces">Talaromyces</tp:taxon-name-part><tp:taxon-name-part taxon-name-part-type="species" reg="neofusisporus">neofusisporus</tp:taxon-name-part></tp:taxon-name></italic> and <italic><tp:taxon-name><tp:taxon-name-part taxon-name-part-type="genus" reg="Talaromyces">T.</tp:taxon-name-part><tp:taxon-name-part taxon-name-part-type="species" reg="qii">qii</tp:taxon-name-part></tp:taxon-name></italic>, two new species of section <tp:taxon-name><tp:taxon-name-part taxon-name-part-type="genus" reg="Talaromyces"/><tp:taxon-name-part taxon-name-part-type="section" reg="Talaromyces">Talaromyces</tp:taxon-name-part></tp:taxon-name> isolated from plant leaves in Tibet, China</article-title><source>Scientific Reports</source><volume>6</volume><fpage>18622</fpage><pub-id pub-id-type="doi">10.1038/srep18622</pub-id></element-citation></ref><ref id="B7141889"><element-citation xmlns:xlink="http://www.w3.org/1999/xlink" publication-type="article" xlink:type="simple"><person-group person-group-type="author"><name name-style="western"><surname>Manoch</surname><given-names>Leka</given-names></name><name name-style="western"><surname>Dethoup</surname><given-names>Tida</given-names></name><name name-style="western"><surname>Yilmaz</surname><given-names>Neriman</given-names></name><name name-style="western"><surname>Houbraken</surname><given-names>Jos</given-names></name><name name-style="western"><surname>Samson</surname><given-names>R. A.</given-names></name></person-group><year>2013</year><article-title>Two new <italic><tp:taxon-name><tp:taxon-name-part taxon-name-part-type="genus" reg="Talaromyces">Talaromyces</tp:taxon-name-part></tp:taxon-name></italic> species from soil in Thailand</article-title><source>Mycoscience</source><volume>54</volume><issue>5</issue><fpage>335</fpage><lpage>342</lpage><pub-id pub-id-type="doi">10.1016/j.myc.2012.12.002</pub-id></element-citation></ref></ref-list></tp:taxon-treatment>
